# Supplementary material for: Altered chaperone–nonmuscle myosin II interactions drive pathogenicity of the UNC45A c.710T>C variant in osteo-oto-hepato-enteric syndrome
Source: JCI Insight. 2025 Mar 24;10(6):e185508. doi: 10.1172/jci.insight.185508 (PMC11949031; doi:10.1172/jci.insight.185508)
Supplement: Supporting data values [file jciinsight-10-185508-s168.xlsx]

## Sheet: Oligomerization assay
				Densitometry values Image J						Fold change
				File designation	WT HA + WT His	MUT HA + MUT His	WT HA + MUT His	WT His + MUT HA		WT/WT	MUT/MUT	WT/MUT	MUT/WT
				Replicate 1	2432740	30065016	8185439	6477711		1	12.3585	3.3647	2.66272
				Replicate 2	5612104	30168945	10209731	4205104		1	5.37569	1.81923	0.749292
				Replicate 3	1832832	33297116	7725874	6417095		1	18.167	4.21527	3.50119
				Replicate 4	9536	36421016	1658770	1035477		1	11.0616	0.503794	0.31449
				Replicate 5	401455	36269673	2596175	1055084		1	11.0156	0.788498	0.320445
				Mean	3.29256e+06	3.1177e+07	8.70701e+06	5699970	Mean	1	11.5957	2.1383	1.50963
									STDEV	0	4.55726	1.61348	1.47619
									T.Test		0.000823515	0.153325	0.46233
											***

## Sheet: Tfn assays
5 pictures/condition and cell line					signal	no signal	total	Feld 1	Feld 2	Feld 3	Feld 4	Feld 5		signal (%)		total (%)		Feld 1	Feld 2	Feld 3	Feld 4	Feld 5					MEAN	STDEV	T.TEST (*)
Image J		0 minutes	U2OS		400	0	400	67/67	112/112	79/79	65/65	77/77		100		100		100	100	100	100	100			0 minutes	U2OS	100	0
			UNC45A KO		986	0	986	127/127	145/145	154/154	269/269	291/291		100		100		100	100	100	100	100				UNC45A KO	100	0
			UNC45A WT		303	0	303	70/70	52/52	81/81	61/61	39/39		100		100		100	100	100	100	100				UNC45A WT	100	0
			UNC45A MUT		365	0	365	94/94	59/59	67/67	72/72	73/73		100		100		100	100	100	100	100				UNC45A MUT	100	0
		40 minutes	U2OS		49	614	663	3/79/82	12/70/82	9/117/126	15/160/175	10/188/198		7.39		100		3.69	14.63	7.14	8.57	5.05			40 minutes	U2OS	7.816	4.24649
			UNC45A KO		412	356	768	135/112/247	70/83/153	43/76/119	67/36/103	97/49/146		53.65		100		54.66	45.75	36.1	65	66.4				UNC45A KO	53.582	12.8724	6.60936e-05
			UNC45A WT		58	330	388	9/52/61	10/60/70	19/70/89	11/80/91	9/68/77		14.95		100		14.75	14.26	21.35	12.09	11.69				UNC45A WT	14.828	3.87972	0.0260097
			UNC45A MUT		458	452	910	51/133/184	122/97/219	77/86/163	83/56/139	125/80/205		50.33		100		27.72	55.71	47.24	59.71	60.96				UNC45A MUT	50.268	13.6991	0.000166136
		3 hours	U2OS		24	406	430	3/83/86	5/82/87	7/90/97	5/79/84	4/72/76		5.58		100		3.49	5.75	7.22	5.95	5.26			3 hours	U2OS	5.534	1.35234
			UNC45A KO		282	558	840	18/54/72	47/91/138	72/115/187	87/129/216	58/169/227		33.25		100		25	34.06	38.5	40.28	25.5				UNC45A KO	32.668	7.14267	3.2149e-05
			UNC45A WT		40	666	706	4/99/103	7/120/127	9/179/188	10/165/175	10/103/113		5.7		100		3.88	5.51	4.79	5.71	8.85				UNC45A WT	5.748	1.87668	0.841282
			UNC45A MUT		150	217	367	41/47/88	10/73/83	18/42/60	64/18/82	17/37/54		40.87		100		46.59	12.05	30	78.05	31.48				UNC45A MUT	39.634	24.7202	0.0151189
		0 minutes + Leupeptin	U2OS		1035	0	1035	178/178	205/205	168/168	166/166	318/318		100		100		100	100	100	100	100			0 minutes + Leupeptin	U2OS	100	0
			UNC45A KO		811	0	811	183/183	151/151	185/185	121/121	171/171		100		100		100	100	100	100	100				UNC45A KO	100	0
			UNC45A WT		721	0	721	78/78	62/62	107/107	106/106	368/368		100		100		100	100	100	100	100				UNC45A WT	100	0
			UNC45A MUT		554	0	554	100/100	122/122	166/166	175/175	81/81		100		100		100	100	100	100	100				UNC45A MUT	100	0
		40 minutes + Leupeptin	U2OS		20	178	198	2/29/31	3/44/47	3/35/38	7/30/37	5/40/45		10.1		100		6.45	6.38	7.89	18.9	11.11			40 minutes + Leupeptin	U2OS	10.146	5.25582
			UNC45A KO		85	95	180	15/7/22	21/8/29	18/16/34	20/29/49	11/35/46		47.22		100		68.18	72.4	52.94	40.82	23.9				UNC45A KO	51.648	19.9551	0.00200967
			UNC45A WT		35	195	230	7/46/53	5/36/41	8/53/61	7/23/30	8/37/45		15.2		100		13.21	12.19	13.11	23.33	17.7				UNC45A WT	15.908	4.66982	0.104227
			UNC45A MUT		61	86	147	14/13/27	11/10/21	9/20/29	13/14/27	14/29/43		41.5		100		51.85	52.38	31.03	48.15	32.56				UNC45A MUT	43.194	10.5465	0.000240127
		3 hours + Leupeptin	U2OS		44	264	308	10/63/73	13/50/63	8/62/70	8/46/54	5/43/48		14.29		100		13.7	2.06	11.43	1.48	10.42			3 hours + Leupeptin	U2OS	7.818	5.6511
			UNC45A KO		361	274	635	64/84/148	118/8/126	73/59/132	71/76/147	35/47/82		56.85		100		43.24	93.65	55.3	48.3	42.68				UNC45A KO	56.634	21.3045	0.0011176
			UNC45A WT		21	267	288	4/70/74	4/39/43	3/43/46	4/55/59	6/60/66		7.29		100		5.41	9.3	6.52	6.78	9.1				UNC45A WT	7.422	1.70415	0.884463
			UNC45A MUT		107	186	293	21/36/57	22/51/73	12/29/41	14/55/69	38/15/53		36.52		100		36.84	30.14	29.27	20.29	71.7				UNC45A MUT	37.648	19.9252	0.0122283
		40 minutes + Blebbistatin	U2OS		217	226	443	60/29/89	28/33/61	41/68/109	48/24/72	40/72/112		48.98		100		67.42	45.9	37.61	66.67	35.71			40 minutes + Blebbistatin	U2OS	50.662	15.4409
			UNC45A KO		211	132	343	36/19/55	75/24/99	33/35/68	48/36/84	19/18/37		61.5		100		65.45	75.76	48.53	57.14	51.35				UNC45A KO	59.646	11.0907	0.321517
			UNC45A WT		330	252	582	103/27/130	27/50/77	69/30/99	29/92/121	102/53/155		56.7		100		79.23	35.06	69.7	23.7	65.81				UNC45A WT	54.7	23.9629	0.759549
			UNC45A MUT		413	131	544	70/11/81	89/37/126	74/14/88	117/31/148	63/38/101		75.92		100		86.42	70.63	84.1	79.05	62.38				UNC45A MUT	76.516	9.95614	0.0136676
		3 hours + Blebbistatin	U2OS		81	139	220	23/32/55	23/26/49	5/47/52	11/21/32	19/13/32		36.8		100		41.82	46.94	9.6	34.38	59.38			3 hours + Blebbistatin	U2OS	38.424	18.5094
			UNC45A KO		122	120	242	19/26/45	49/18/67	24/12/36	11/17/28	19/47/66		50.41		100		42.2	73.13	66.67	39.29	28.79				UNC45A KO	50.016	18.9624	0.356631
			UNC45A WT		135	203	338	24/55/79	31/51/82	41/27/68	23/47/70	16/23/39		39.94		100		30.38	37.8	60.29	32.87	41.03				UNC45A WT	40.474	11.8305	0.839919
			UNC45A MUT		125	101	226	40/12/52	20/30/50	16/19/35	25/14/39	24/26/50		55.31		100		76.92	40	45.71	64.1	48				UNC45A MUT	54.946	15.1953	0.161476
		40 minutes + Leupeptin + Blebbistatin	U2OS		475	356	831	74/60/134	79/33/112	78/41/119	110/119/229	134/103/237		57.16		100		55.22	70.54	65.55	48.03	56.54			40 minutes + Leupeptin + Blebbistatin	U2OS	59.176	8.89663
			UNC45A KO		295	87	382	42/16/58	71/9/80	45/25/70	54/9/63	83/28/111		77.23		100		72.41	88.75	64.29	85.71	74.77				UNC45A KO	77.186	10.0167	0.016917
			UNC45A WT		467	229	696	138/13/151	108/68/176	65/66/131	115/23/138	41/59/100		67.1		100		91.39	61.36	49.62	83.33	41				UNC45A WT	65.34	21.5502	0.570718
			UNC45A MUT		347	106	453	76/2/78	72/35/107	84/43/127	33/22/55	82/4/86		76.6		100		97.44	67.29	66.14	60	95.35				UNC45A MUT	77.244	17.7161	0.0759153
		3 hours + Leupeptin + Blebbistatin	U2OS		388	751	1139	76/88/164	103/261/364	45/174/219	80/51/131	84/177/261		34.06		100		46.34	28.29	20.55	61.07	32.18			3 hours + Leupeptin + Blebbistatin	U2OS	37.686	16.0775
			UNC45A KO		188	170	358	29/26/55	35/35/70	37/33/70	46/33/79	41/43/84		52.52		100		52.72	50	52.86	58.23	48.81				UNC45A KO	52.524	3.63573	0.0789287
			UNC45A WT		210	349	559	38/93/131	40/81/121	48/66/114	53/45/98	31/64/95		37.57		100		29	33.06	42.11	54.08	32.63				UNC45A WT	38.176	10.1186	0.95542
			UNC45A MUT		260	101	361	39/21/60	42/8/50	99/23/122	31/14/45	49/35/84		72.02		100		65	84	81.15	68.89	58.33				UNC45A MUT	71.474	10.8614	0.00458363

## Sheet: Thermal shift assay pt I
	Temperature	FoldChange	ProteinType	Replicate
	37	1	wt	1
	37	1	wt	2
	37	1	mut	1
	37	1	mut	2
	45.5	0.829666	wt	1
	45.5	0.685329	wt	2
	45.5	0.692984	mut	1
	45.5	0.625443	mut	2
	54.1	0.346875	wt	1
	54.1	0.240194	wt	2
	54.1	0.151217	mut	1
	54.1	0.142428	mut	2
	58.4	0.135571	wt	1
	58.4	0.0689131	mut	1
	62.7	0.102766	wt	1
	62.7	0.0548832	wt	2
	62.7	0.0405197	mut	1
	62.7	0.0311016	mut	2
	70	0.0461864	wt	1
	70	0.0313106	wt	2
	70	0.00562986	mut	1
	70	0.00822776	mut	2
	37	1	wt	3
	37	1	wt	4
	37	1	mut	3
	37	1	mut	4
	45.5	0.903134	wt	3
	45.5	0.898885	wt	4
	45.5	0.831449	mut	3
	45.5	0.684728	mut	4
	54.1	0.348267	wt	3
	54.1	0.360443	wt	4
	54.1	0.319636	mut	3
	54.1	0.189882	mut	4
	58.4	0.212419	wt	3
	58.4	0.165697	wt	4
	58.4	0.0827037	mut	3
	58.4	0.0767621	mut	4
	62.7	0.157003	wt	3
	62.7	0.115801	wt	4
	62.7	0.042346	mut	3
	62.7	0.0469243	mut	4
	70	0.0625132	wt	3
	70	0.0435406	wt	4
	70	0.0172674	mut	3
	70	0.0106803	mut	4

## Sheet: Thermal shift assay pt II
					replicate 1	replicate 2	replicate 3	replicate 4	MEAN			normalized (fold change)	STDEV		dF/dT
			37°C	WT	20540.5	17406.7	21075.2	23855.8			WT
				WT	21996.3	20277.5	22593.4	24370.3	21514.4		37	1	0		0.0192825
			Mean		21268.4	18842.1	21834.3	24113			45.5	0.836099	0.101688		0.0591193
											54.1	0.327673	0.0561655		0.0347061
											58.4	0.178436	0.0912657		0.0159863
				MUT	20410.5	13216.4	18234.5	20266.9			62.7	0.109695	0.0420727		0.00868011
				MUT	20541.9	15413.1	17877.1	19742.8	18212.9		70	0.0463304	0.0128387
			Mean		20476.2	14314.8	18055.8	20004.8
											MUT
											37	1	0		0.0339102
			45,5°C	WT	17680.4	13483.3	18954	21606.9			45.5	0.711763	0.0872174		0.0592924
				WT	17610.9	12342.8	20484.6	21742.8	17988.2		54.1	0.201849	0.0818676		0.0280438
			Mean		17645.7	12913	19719.3	21674.9			58.4	0.0812606	0.0384799		0.00939073
			fold change		0.829666	0.685329	0.903134	0.898885			62.7	0.0408804	0.00665086		0.00417383
											70	0.0104115	0.00499008
				MUT	13809.6	8055.4	15248.6	15297.4
				MUT	14569.7	9850.76	14776.4	12098.4	12963.3
			Mean		14189.7	8953.08	15012.5	13697.9
			fold change		0.692984	0.625443	0.831449	0.684728
			54,1°C	WT	5352.13	4153.26	7976.93	9016.17
				WT	9402.81	4898.26	7231.4	8366.59	7049.69
			Mean		7377.47	4525.76	7604.16	8691.38
			fold change		0.346875	0.240194	0.348267	0.360443
				MUT	1609.06	1829.28	6798.57	3702.45
				MUT	4583.64	2248.36	4744.01	3894.67	3676.25
			Mean		3096.35	2038.82	5771.29	3798.56
			fold change		0.151217	0.142428	0.319636	0.189882
			58,4°C	WT	2227.41		4289.13	3922.67
				WT	3539.36		4986.91	4068.26	3838.96
			Mean		2883.38		4638.02	3995.46
			fold change		0.135571	0	0.212419	0.165697
				MUT	906.627		1470.28	1520.11
				MUT	1915.53		1516.28	1551.11	1479.99
			Mean		1411.08		1493.28	1535.61
			fold change		0.0689131	0	0.0827037	0.0767621
			62,7°C	WT	2532.48	1151.99	3833.5	2904.18
				WT	1838.84	916.234	3022.6	2680.43	2360.03
			Mean		2185.66	1034.11	3428.05	2792.31
			fold change		0.102766	0.0548832	0.157003	0.115801
				MUT	744.042	366.506	855.92	1164.16
				MUT	915.335	523.92	673.263	713.263	744.551
			Mean		829.688	445.213	764.591	938.713
			fold change		0.0405197	0.0311016	0.042346	0.0469243
			70°C	WT	845.92	573.456	1483.11	939.335
				WT	1118.7	606.456	1246.75	1160.46	996.773
			Mean		982.309	589.956	1364.93	1049.9
			fold change		0.0461864	0.0313106	0.0625132	0.0435406
				MUT	18.121	30.536	371.778	203.95
				MUT	212.435	205.021	251.778	223.364	189.623
			Mean		115.278	117.778	311.778	213.657
			fold change		0.00562986	0.00822776	0.0172674	0.0106803

## Sheet: Co-localization rate
				min 25 cells analyzed
					U2OS Tfn EEA1 0 min		UNC45A KO Tfn EEA1 0 min		UNC45A WT Tfn EEA1 0 min		UNC45A MUT Tfn EEA1 0 min								U2OS Tfn EEA1 40 min		UNC45A KO Tfn EEA1 40 min		UNC45A WT Tfn EEA1 40 min		UNC45A MUT Tfn EEA1 40 min
					0.36		0.53		0.52		0.46								0.08		0.25		0.05		0.45
					0.44		0.56		0.54		0.36								0.34		0.57		0.1		0.64
					0.44		0.51		0.38		0.48								0.26		0.59		0.09		0.62
					0.42		0.59		0.4		0.3								0.12		0.21		0.14		0.52
					0.41		0.48		0.45		0.41								0.3		0.28		0.1		0.54
					0.41		0.47		0.42		0.29								0.15		0.21		0.14		0.66
					0.44		0.39		0.48		0.35								0.27		0.12		0.07		0.6
					0.43		0.5		0.49		0.37								0.14		0.35		0.04		0.59
					0.49		0.52		0.48		0.39								0.15		0.55		0.13		0.53
					0.5		0.42		0.57		0.39								0.09		0.3		0.03		0.48
					0.34		0.41		0.6		0.4								0.27		0.11		0.04		0.58
					0.49		0.47		0.61		0.37								0.04		0.36		0.11		0.59
					0.54		0.47		0.52		0.38								0.07		0.51		0.12		0.4
					0.49		0.31		0.53		0.47								0.04		0.54		0.09		0.39
					0.41		0.34		0.44		0.36								0.09		0.66		0.09		0.38
					0.5		0.53		0.52		0.5								0.32		0.6		0.1		0.36
					0.53		0.53		0.46		0.59								0.11		0.62		0.19		0.53
					0.7		0.4		0.53		0.64								0.13		0.57		0.33		0.57
					0.58		0.53		0.35		0.67								0.11		0.51		0.09		0.42
					0.65		0.41		0.57		0.58								0.2		0.66		0.12		0.38
					0.58		0.45		0.51		0.63								0.2		0.71		0.13		0.27
					0.57		0.39		0.46		0.6								0.13		0.68		0.19		0.25
					0.52		0.56		0.58		0.57								0.15		0.73		0.09		0.2
					0.59		0.55		0.54		0.61								0.2		0.55		0.07		0.15
					0.51		0.41		0.65		0.61								0.24		0.35		0.2		0.36
					0.4936		0.46		0.69		0.54								0.14		0.24		0.13		0.44
							0.52		0.68		0.6								0.19		0.3		0.05		0.44
							0.4		0.65		0.68								0.16		0.12		0.08		0.37
							0.43		0.56		0.54								0.21		0.54		0.11		0.15
							0.4		0.64		0.487586								0.168966		0.48		0.12		0.18
							0.5		0.527333												0.52		0.03		0.4
							0.465806														0.62		0.10871		0.49
																					0.62				0.35
																					0.57				0.24
																					0.48				0.15
																					0.459429				0.419143
					U2OS Tfn Rab11 0 min		UNC45A KO Tfn Rab11 0 min		UNC45A WT Tfn Rab11 0 min		UNC45A MUT Tfn Rab11 0 min								U2OS Tfn Rab11 40 min		UNC45A KO Tfn Rab11 40 min		UNC45A WT Tfn Rab11 40 min		UNC45A MUT Tfn Rab11 40 min
					0.62		0.65		0.57		0.74								0.13		0.55		0.37		0.52
					0.6		0.75		0.49		0.74								0.14		0.33		0.23		0.6
					0.6		0.78		0.59		0.68								0.25		0.29		0.13		0.61
					0.64		0.73		0.51		0.72								0.11		0.56		0.21		0.53
					0.67		0.71		0.69		0.73								0.18		0.52		0.06		0.52
					0.72		0.66		0.51		0.55								0.09		0.31		0.18		0.58
					0.66		0.75		0.57		0.72								0.13		0.38		0.28		0.53
					0.63		0.73		0.63		0.75								0.15		0.45		0.24		0.48
					0.64		0.72		0.6		0.75								0.06		0.68		0.16		0.52
					0.63		0.77		0.58		0.71								0.05		0.47		0.31		0.44
					0.58		0.79		0.71		0.64								0.19		0.45		0.11		0.61
					0.45		0.67		0.64		0.69								0.2		0.39		0.03		0.58
					0.71		0.83		0.72		0.75								0.1		0.32		0.2		0.59
					0.59		0.74		0.57		0.67								0.27		0.31		0.12		0.64
					0.63		0.76		0.64		0.78								0.07		0.45		0.07		0.7
					0.64		0.67		0.65		0.77								0.28		0.41		0.2		0.67
					0.57		0.66		0.71		0.73								0.09		0.61		0.26		0.46
					0.63		0.77		0.75		0.75								0.08		0.43		0.12		0.48
					0.67		0.77		0.67		0.79								0.19		0.66		0.14		0.53
					0.63		0.66		0.67		0.82								0.21		0.7		0.31		0.33
					0.55		0.74		0.64		0.84								0.19		0.59		0.07		0.67
					0.54		0.68		0.58		0.78								0.26		0.48		0.16		0.27
					0.73		0.73		0.75		0.78								0.11		0.58		0.15		0.49
					0.73		0.74		0.68		0.73								0.19		0.49		0.25		0.53
					0.63		0.78		0.67		0.74								0.13		0.52		0.09		0.43
					0.66		0.66		0.73		0.82								0.1		0.62		0.06		0.42
					0.7		0.67		0.71		0.84								0.19		0.45		0.11		0.27
					0.69		0.72		0.55		0.78								0.25		0.43		0.07		0.39
					0.63		0.67		0.53		0.8								0.27		0.42		0.28		0.35
					0.67		0.67		0.65		0.78								0.17		0.55		0.2		0.37
					0.65		0.64		0.61		0.85								0.161		0.59		0.29		0.27
					0.72		0.718387		0.71		0.81										0.73		0.12		0.3
					0.637813				0.66		0.8										0.57		0.11		0.3
									0.66		0.81										0.493636		0.04		0.42
									0.635294		0.69												0.24		0.41
											0.44												0.23		0.51
											0.743611												0.172222		0.49
																									0.35
																									0.477895
					U2OS Tfn Lamp1 0 min		UNC45A KO Tfn Lamp1 0 min		UNC45A WT Tfn Lamp1 0 min		UNC45A MUT Tfn Lamp1 0 min								U2OS Tfn Lamp1 40 min		UNC45A KO Tfn Lamp1 40 min		UNC45A WT Tfn Lamp1 40 min		UNC45A MUT Tfn Lamp1 40 min
					0.31		0.27		0.31		0.39								0.02		0.12		0.03		0.31
					0.29		0.55		0.22		0.53								0		0.08		0.04		0.4
					0.27		0.29		0.46		0.41								0.01		0.1		0.04		0.4
					0.49		0.51		0.38		0.46								0		0.11		0.04		0.4
					0.16		0.49		0.36		0.39								0		0.11		0.05		0.3
					0.36		0.28		0.31		0.43								0.02		0.18		0.03		0.54
					0.44		0.37		0.37		0.43								0.01		0.08		0.07		0.4
					0.44		0.33		0.39		0.61								0.03		0.1		0.03		0.09
					0.2		0.4		0.2		0.63								0		0.14		0.06		0.33
					0.14		0.38		0.36		0.47								0.01		0.29		0.03		0.41
					0.23		0.41		0.2		0.57								0.02		0.32		0.07		0.18
					0.38		0.36		0.3		0.55								0		0.16		0.08		0.08
					0.41		0.51		0.42		0.39								0.07		0.26		0		0.31
					0.19		0.33		0.27		0.49								0.02		0.14		0.07		0.19
					0.35		0.31		0.2		0.64								0.04		0.24		0		0.14
					0.13		0.33		0.27		0.51								0.03		0.03		0.01		0.36
					0.25		0.22		0.3		0.58								0.02		0.02		0.05		0.41
					0.19		0.19		0.27		0.59								0.06		0.2		0.04		0.24
					0.14		0.3		0.1		0.5								0.11		0.17		0.04		0.49
					0.4		0.49		0.29		0.37								0.03		0.05		0.07		0.2
					0.13		0.38		0.15		0.19								0.08		0.25		0.02		0.18
					0.39		0.52		0.27		0.45								0.03		0.16		0.07		0.42
					0.19		0.4		0.25		0.5								0.04		0.29		0.12		0.35
					0.29		0.33		0.33		0.37								0.01		0.01		0.07		0.33
					0.44		0.38		0.27		0.43								0.06		0.09		0.17		0.37
					0.22		0.35		0.23		0.39								0		0.22		0.05		0.37
					0.24		0.46		0.29		0.49								0.02		0.150769		0.0519231		0.32
					0.22		0.375556		0.25		0.5								0.04						0.47
					0.281786				0.28		0.49								0.01						0.5
									0.4		0.45								0.13						0.33
									0.15		0.59								0.05						0.4
									0.285484		0.54								0						0.31
											0.4								0.0303125						0.34
											0.4														0.28
											0.44														0.3
											0.48														0.4
											0.49														0.29
											0.474054														0.43
																									0.24
																									0.29
																									0.3275
